# Supplementary material for: Robust Prediction of Prognosis and Immunotherapy Response for Bladder Cancer through Machine Learning Algorithm
Source: Genes (Basel). 2022 Jun 16;13(6):1073. doi: 10.3390/genes13061073 (PMC9223035; doi:10.3390/genes13061073)
Supplement: Supplementary file 1 [file genes-13-01073-s001.zip]

Archive with 1 entries (1 files):
- genes-1713467-supplementary.pdf
